# Supplementary material for: Cross‐continental transmission and host adaptation of Mycobacterium tuberculosis in China unveiled by population history reconstruction and adaptive evolution signal detection
Source: IMetaOmics. 2025 Sep 20;2(4):e70052. doi: 10.1002/imo2.70052 (PMC12806118; doi:10.1002/imo2.70052)
Supplement: Supplementary file 2 — Table S1: Genes with high KL and MKL across the MTBC clades predominantly found in China. Table S2: Genes with high KL and MKL across China's epidemic MTBC clades and their references. Table S3: PCR amplification system for obtaining the sequence of Rv0801. Table S4: The enzyme‐digest system of pALACE. Table S5: The ligation system of Rv0801 and pALACE. [file IMO2-2-e70052-s002.xlsx]

## Sheet: S1
Table S1. Genes with high KL and MKL across epidemic MTBC clades in China
Gene	Type of offset score	Mean of offset score				Categories	Description
		L2.2d	L4.2cn	L4.4cn	L4.5
Rv1453	dN/dSOS	-0.12	-0.11	-0.11	-0.11	Macrophage Infection	Regulate Qor, which may be associated with tolerance to the oxidative environment within macrophages
	dR/dOOS	1	1	1	1
Rv1624c	dN/dSOS	1	0.99	1	1	Macrophage Infection	Lie in an operon with NuoG, which is found to aid in the inhibition of TNFα mediated apoptosis
	dR/dOOS	-0.43	-0.18	0.86	0.86
lysX	dN/dSOS	-0.08	-0.24	-0.39	-0.39	Macrophage Infection	Responsible for Lys-DAG synthesis, required for survival of MTBC in macrophages
	dR/dOOS	0.99	1	1	0.99
lldD2	dN/dSOS	1	1	0.99	0.95	Macrophage Infection	An essential enzyme utilizing L-lactate, may be crucial for survival of MTBC within macrophages
	dR/dOOS	0.04	0.88	-0.08	1
Rv2877c	dN/dSOS	1	1	0.99	0.92	Macrophage Infection	Part of σK regulon, induced by oxidative and thiol-stress
	dR/dOOS	0.04	0.88	-0.08	1
sapM	dN/dSOS	1	1	1	0.99	Macrophage Infection	Dephosphorylate phosphotidylinositol 3-phosphate present on phagosomes to subvert the phagosomal maturation pathway
	dR/dOOS	0.39	0.68	-0.12	-0.21
Rv3785	dN/dSOS	-0.19	-0.18	-0.17	-0.18	Drug Resistance	Mutations in this gene affect drug susceptibility of MTBC
	dR/dOOS	1	1	1	1
nuoI	dN/dSOS	1	1	-0.02	0.99	/	Involved in oxidative phosphorylation, SMAD-2 interactor in MTBC, essential for virulence
	dR/dOOS	0.31	-0.18	0.72	0.99
lprB	dN/dSOS	1	1	1	1	/	Necessary for optimal growth in vitro
	dR/dOOS	0.56	0.84	0.55	0.45
rplO	dN/dSOS	1	0.99	1	1	/	Unknown
	dR/dOOS	0.41	0.96	0.98	0.51
Rv0801	dN/dSOS	-0.07	-0.07	-0.07	-0.07	/	Unknown
	dR/dOOS	1	1	1	1
Rv2807	dN/dSOS	0.99	0.99	0.91	0.98	/	Unknown
	dR/dOOS	0.53	0.59	0.99	-0.55

## Sheet: S2
Table S2. Genes with high KL and MKL across China’s epidemic MTBC Clades and their references
Gene	Description	References*
Rv1453	Regulate Qor,which may be associated with tolerance to the oxidative environment within macrophages	[1,2]
Rv1624c	Lie in an operon with NuoG, which is found to aid in the inhibition of TNFα mediated apoptosis	[3]
lysX	Responsible for Lys-DAG synthesis, required for survival of MTBC in macrophages	[4]
lldD2	An essential enzyme utilizing L-lactate, may be crucial for survival of MTBC within macrophages	[5,6]
Rv2877c	Part of σK regulon, induced by oxidative and thiol-stress	[7,8]
sapM	Dephosphorylate phosphotidylinositol 3-phosphate present on phagosomes to subvert the phagosomal maturation pathway	[9]
Rv3785	Mutations in this gene affect drug susceptibility of MTBC	[10]
nuoI	Involved in oxidative phosphorylation, SMAD-2 interactor in MTBC, essential for virulence	[11,12]
lprB	Necessary for optimal growth in vitro	[13]
rplO	Unknown	/
Rv0801	Unknown	/
Rv2807	Unknown	/
* The specific information of the references can be found in the Supplemental References of the Supporting Information file.

## Sheet: S3
Table S3. PCR amplification system for obtaining the sequence of Rv0801
Reaction component	Volume (μL)
ddH2O	5
GC Buffer	12.5
2.5 mmol / L dNTP	4
Rv0801-F (10 nmol/L)	1
Rv0801-R (10 nmol/L)	1
DNA Taq polymerase (5 U/μL)	0.5
H37Rv	1
Total volume	25
* PCR procedure: pre-denaturation 95℃, 5 min; denaturation 95℃, 30 s; annealing 58℃, 30 s; extend 72℃, 1 min; a total of 29 cycles; final extend 72℃, 10 mins; store at 16℃ for 30 mins.

## Sheet: S4
Table S4. The enzyme-digest system of pALACE
Reaction component	Volume (μL)
pALACE	4.5 ( ≤ 1μg)
BamH I	1
Cla I	1
10 × K buffer	2.5
ddH2O	Up to 25
Total volume	25

## Sheet: S5
Table S5. The ligation system of Rv0801 and pALACE
Reaction component	Volume (μL)
pALACE	0.5
Rv0801	1
2X MultiF Seamless Assembly Mix	2.5
ddH2O	1
Total volume	5
